# Supplementary material for: Transcriptome-Wide Identification and Functional Characterization of CIPK Gene Family Members in Actinidia valvata under Salt Stress
Source: Int J Mol Sci. 2023 Jan 2;24(1):805. doi: 10.3390/ijms24010805 (PMC9821023; doi:10.3390/ijms24010805)
Supplement: Supplementary file 1 [file ijms-24-00805-s001.zip]

Archive with 2 entries (2 files):
- supplymentary figs.pdf
- supplymentary tables.xlsx
